# Supplementary material for: Characterization data of reference industrial polycarboxylate superplasticizers used within Priority Program DFG SPP 2005 “Opus Fluidum Futurum - Rheology of reactive, multiscale, multiphase construction materials”
Source: Data Brief. 2020 Jul 15;31:106026. doi: 10.1016/j.dib.2020.106026 (PMC7378573; doi:10.1016/j.dib.2020.106026)
Supplement: Supplementary file 1 [file mmc1.xml]

<?xml version="1.0" encoding="utf-8" standalone="no"?>
<data>
  <datasets>
    <author>lei.lei@bauchemie.ch.tum.de</author>
    <type>1</type>
    <dataset>
      <name>Characterization data of reference industrial polycarboxylate superplasticizers used within Priority Program DFG SPP 2005 “Opus Fluidum Futurum - Rheology of reactive, multiscale, multiphase construction materials”</name>
      <caption />
      <description>Two industrial polycarboxylate superplasticizer samples were characterized via Size Exclusion Chromatography (SEC) to determine their molar masses (Mw, Mn), the polydispersity index (PDI) and the conversion rate. The anionic charge amount of the PCE samples was assessed via charge titration. Furthermore, the cement dispersing properties of the PCE polymers were captured via 'mini slump' tests. Also, interaction between the PCEs and cements was investigated via adsorption and zeta potential.</description>
      <filetype>
        <name />
      </filetype>
      <filesize />
      <source>0</source>
      <sourcename>Original Data</sourcename>
      <access>
        <type>1</type>
        <name>Data available in data repository</name>
        <reponame>mediaTUM</reponame>
        <PersistentId>https://doi.org/10.14459/2020mp1547135</PersistentId>
        <deeplinkurl>https://mediatum.ub.tum.de/1547135</deeplinkurl>
      </access>
    </dataset>
  </datasets>
</data>
